# Supplementary material for: Neuraminidase in Virus-like Particles Contributes to the Protection against High Dose of Avian Influenza Virus Challenge Infection
Source: Pathogens. 2021 Oct 7;10(10):1291. doi: 10.3390/pathogens10101291 (PMC8537550; doi:10.3390/pathogens10101291)
Supplement: Supplementary file 1 [file pathogens-10-01291-s001.zip]

Archive with 1 entries (1 files):
- pathogens-1358826-supplementary.pptx
